# Supplementary material for: Phage Therapy in the 21st Century: Is There Modern, Clinical Evidence of Phage-Mediated Efficacy?
Source: Pharmaceuticals (Basel). 2021 Nov 13;14(11):1157. doi: 10.3390/ph14111157 (PMC8625828; doi:10.3390/ph14111157)
Supplement: Supplementary file 1 [file pharmaceuticals-14-01157-s001.zip]

Archive with 4 entries (2 files):
- pharmaceuticals-1439557-supplementary/
- pharmaceuticals-1439557-supplementary/Supplementary Files/
- pharmaceuticals-1439557-supplementary/Supplementary Files/Supplementary Materials (002, as finalized).pdf
- pharmaceuticals-1439557-supplementary/Supplementary Files/Table S1 (002, as finalized).pdf
